# Supplementary material for: Polystyrene–Poly(acrylic acid) Block Copolymers for Encapsulation of Butyrylcholinesterase into Injectable Nanoreactors
Source: Biomolecules. 2024 Dec 5;14(12):1555. doi: 10.3390/biom14121555 (PMC11673596; doi:10.3390/biom14121555)
Supplement: Supplementary file 1 [file biomolecules-14-01555-s001.zip]

Archive with 1 entries (1 files):
- biomolecules-3322745-supplementary.pdf
